# Supplementary material for: Folic Acid Combined with Melatonin Might Prevent Hepatic Steatosis by Alleviating Endoplasmic Reticulum Stress to Promote Lipid Droplet Lipolysis in High-Fat Diet-Fed Mice
Source: Nutrients. 2025 Nov 21;17(23):3641. doi: 10.3390/nu17233641 (PMC12693466; doi:10.3390/nu17233641)
Supplement: Supplementary file 1 [file nutrients-17-03641-s001.zip]

Archive with 1 entries (1 files):
- nutrients-3975501-supplementary.pdf
